# Supplementary material for: Transcription regulation by RNA-induced structural strain in duplex DNA
Source: Nucleic Acids Res. 2025 May 22;53(10):gkaf429. doi: 10.1093/nar/gkaf429 (PMC12096072; doi:10.1093/nar/gkaf429)
Supplement: gkaf429_Supplemental_Files [file gkaf429_supplemental_files.zip]

Archive with 2 entries (2 files):
- PDB_files.zip
- SI_clean_copy.docx
